# Supplementary material for: Mitochondrial DNA Mutation Analysis in Breast Cancer: Shifting From Germline Heteroplasmy Toward Homoplasmy in Tumors
Source: Front Oncol. 2020 Oct 27;10:572954. doi: 10.3389/fonc.2020.572954 (PMC7653098; doi:10.3389/fonc.2020.572954)
Supplement: Supplementary file 2 [file Table_1.XLSX]

## Sheet: Hoja1
Table S1. Features of overlapping primers
Name	Primer sequence (3´)	Lenght fragment (pb)	Target position	Tm (°C)
MitoA-Fwd	GACGGGCTCACATCACCCCATAA	8380	623-645	66.1
MitoA-Rev	GCGTACGGCCAGGGCTATTGGT		9003-8982	68.8
Mito-Fwd	GCCACAACTAACCTCCTCGGACTCCT	7914	8767-8792	69
Mito-Rev	GGTGGCTGGCACGAAATTGACC		899-878	66.1
