# Supplementary material for: Mitochondrial DNA Mutation Analysis in Breast Cancer: Shifting From Germline Heteroplasmy Toward Homoplasmy in Tumors
Source: Front Oncol. 2020 Oct 27;10:572954. doi: 10.3389/fonc.2020.572954 (PMC7653098; doi:10.3389/fonc.2020.572954)
Supplement: Supplementary file 3 [file Table_2.XLSX]

## Sheet: Hoja1
Table S2. Clinical features of patients with breast cancer
Sample ID	IHQ subtype	PAM50 subtype	Age	Histopathologic diagnosis	IHQ markers	Tumor grade	Clinical stage	TNM stagin	Metastasis	Death	Tumor activity	Overall survival (months)	Haplogroup	Total germline variants	Total tumor variants	Total somatic mutations	Somatic mutations
S-26	LA	LA	54	DIC	ER(+) PR(+) Her2(-)	I	IIIB	T4bN0M0	No	No	No	121.775	A	39	13	4	A5568G, A7124G, T15115C, A15841G
S-28	LA	LA	41	CM	ER(+) PR(+) Her2(-)	I	IIA	T1cN1M0	NA	NA	NA	50	D	33	2	0	-
S-29	LB	LA	76	DIC	ER(+) PR(-) Her2(+)	II	IIA	T1cN1M0	NA	NA	NA	41	A	36	4	2	G6618A, G15243A
S-30	LA	LA	89	NA	ER(+) PR(-) Her2(-)	NA	NA	T2N0M0	NA	NA	NA	NA	B	33	26	8	G930A, T4823C, G10290A, T10463C, T12096C, G15928A, C16294T, C16296T
S-31	LA	NA	51	CM	ER(+) PR(+) Her2(-)	II	IIIC	T2N3aM0	No	No	No	121.578	B	33	29	4	G1913A, T3200A, T3631A, G6708A
S-37	LA	LA	58	DIC	ER(+) PR(+) Her2(-)	II	IIB	T2N1miM0	No	No	No	111.616	D	38	4	0	-
S-38	LA	LB	41	DIC	ER(-) PR(+) Her2(-)	II	IIA	T1cN1M0	NA	NA	NA	20	A	36	10	6	G766A, G1170A, T2267A, G3219T, A3579T, C6083T
S-39	LA	NA	54	LIC	ER(+) PR(+) Her2(-)	II	IIB	T2N1M0	NA	NA	NA	49	A	33	32	1	A2641C
S-40	LA	LA	45	DIC	ER(+) PR(+) Her2(-)	II	IIA	T1cN1aM0	No	No	No	108.953	B	34	34	6	A492G, T854C, T8793A, G10994A, A15836C, A16216G
S-41	LA	LA	50	DIC	ER(-) PR(+) Her2(-)	II	I	T1N0M0	No	No	No	116.515	A	30	4	1	G15995A
S-45	TN	B	37	DIC	ER(-) PR(-) Her2(-)	III	IIB	T2N1M0	Breast	Yes	Yes	123.386	A	42	7	0	-
S-48	LB	NA	37	DIC	ER(+) PR(-) Her2(+)	II	IIA	T2N0M0	No	No	No	109.085	A	31	4	0	-
S-50	LA	LA	47	DIC	ER(+) PR(+) Her2(-)	II	IIB	T2N0M0	No	No	No	106.718	C	41	26	6	G1604A, T4525C, C13983T, T13985G, TA14503T, T15435C
S-55	LB	LB	52	DIC	ER(+) PR(-) Her2(+)	III	IIA	T1cN0M0	No	No	No	102.312	C	43	2	2	G3392A, G15950A
S-58	H2	NA	59	DISC	ER(-) PR(-) Her2(+)	I	IIA	T1CN0M0	No	No	No	110.926	A	30	2	0	-
S-59	LA	LA	54	DIC	ER(+) PR(+) Her2(-)	II	IIA	T1cN1aM0	No	No	No	80.5808	D	38	22	2	G652A, A2641C
S-62	LB	LA	45	DIC	ER(+) PR(-) Her2(-)	II	IIB	T2N1M0	NA	NA	NA	55	A	30	5	4	T2925C, T3631A, T7800C, C12697A
S-69	LA	LA	62	LIC	ER(+) PR(+) Her2(-)	NA	I	T1cN0M0	NA	NA	NA	6	C	42	2	1	G207A
S-71	LB	LA	39	DIC	ER(+) PR(-) Her2(-)	II	IIIA	T1cN2M0	No	No	No	115.233	A	36	2	0	-
S-73	LA	LB	65	DIC	ER(+) PR(-) Her2(-)	II	IIIA	T1cN2M0	NA	NA	NA	36	A	32	9	0	-
S-74	LA	LA	47	DIC	ER(-) PR(+) Her2(-)	II	IIA	T2N1aM0	No	No	No	123.814	B	36	4	1	T4768C
S-75	H2	H2	50	DIC	ER(-) PR(-) Her2(+)	II	IIB	T2N1aM0	NA	NA	NA	10	B	28	21	1	T15831C
S-76	H2	H2	49	DIC	ER(-) PR(-) Her2(+)	III	IIB	T2N0M0	NA	NA	NA	14	H	16	27	3	T9128C, T15115C, C16270A
S-79	LB	LB	56	DIC	ER(+) PR(-) Her2(-)	II	IIIA	T1cN2aM0	NA	NA	NA	3	A	35	23	4	G5822A, T9128C, C13487T, C16270A
S-81	LA	LA	48	DIC	ER(-) PR(+) Her2(-)	II	IIB	T1cN1aM0	No	No	No	99.9123	H	18	41	11	T3535A, C3587G, T3631A, T3638C, C6371T, G7393A, A10161C, A13966G, T14470C, C16248T, C16527T
S-82	LB	LB	59	DIC	ER(+) PR(-) Her2(-)	II	IIB	T2N0M0	No	No	No	111.386	B	31	5	0	-
S-94	TN	LB	47	LIC	ER(-) PR(-) Her2(-)	II	IIA	T2N0M0	Lymph nodes	Yes	Yes	41.6548	B	31	4	1	T15297C
S-96	TN	H2	52	LIC	ER(-) PR(-) Her2(-)	NA	I	T1cN0M0	No	Yes	Yes	31.4959	B	29	11	2	T5091C, A16162G
S-97	TN	B	56	DIC	ER(-) PR(-) Her2(-)	III	IIB	T2N2aM0	No	No	No	114.049	B	36	34	5	G657A, G1393C, G9554A, G13333A, T14673C
S-105	LA	LB	39	DIC	ER(+) PR(+) Her2(-)	III	IIIC	T2N3aM0	Bone	Yes	Yes	37.5452	A	35	2	1	G8292A
S-106	LA	LA	42	DIC	ER(+) PR(+) Her2(-)	II	IIA	T1cpN0M0	No	No	No	103.463	B	37	11	2	G2436A, G9064A
S-108	H2	H2	33	DIC	ER(-) PR(-) Her2(+)	II	IIIA	T2N2aM0	Bone/Liver	Yes	Yes	48.3616	L	35	10	5	G6300A, G9400T, G11642A, C13983T, T13985G
S-116	LB	LB	92	DIC	ER(+) PR(-) Her2(-)	III	IIIB	T4N1M0	Bone	Yes	Yes	73.2164	B	30	12	2	T5726C, G6205A
S-120	LA	B	68	DIC	ER(+) PR(+) Her2(-)	II	I	T2N0M0	No	No	No	108.855	A	32	4	2	C420T, G811A
S-121	NA	NA	48	DIC	NA	II	IIA	T2N0M0	No	No	No	84.7562	A	29	4	2	G1449A,T15313C
S-123	LA	LB	71	DIC	ER(+) PR(+) Her2(-)	III	IIIB	T2N1aM0	No	No	No	113.063	C	42	9	1	A8674G
S-124	LA	LA	66	LIC	ER(+) PR(+) Her2(-)	NA	IIA	T2N0M0	No	No	No	78.4767	A	33	9	3	G6574A, A13673T, A13675G
S-125	LB	LA	57	DIC	ER(+) PR(-) Her2(-)	II	IIB	T2N1M0	Liver	Yes	Yes	40.5699	J	26	1	0	-
S-126	LA	LB	68	DIC	ER(+) PR(+) Her2(-)	III	IIA	T2N0Mx	NA	NA	NA	52	D	32	11	3	G653A, C6371T, C9009T
S-135	LA	LA	69	DIC	ER(+) PR(+) Her2(-)	II	IIIB	T1cN0M	No	No	No	85.3151	B	32	4	4	G2269C, G3219T, T3535A, A16194C
S-137	LA	LB	68	DIC	ER(+) PR(+) Her2(-)	III	IIA	T2N0Mx	No	No	No	83.474	B	32	4	1	C13487T
S-138	LB	NA	56	DIC	ER(+) PR(-) Her2(-)	II	IIIB	T2N1Mx	No	No	No	108.658	C	40	24	11	A644C, G847A, G3219T, G4632A, G7356A, C8282A, A8988G, A14690C, A15496C, T15900C, G16388T
S-140	LB	B	43	DIC	ER(+) PR(-) Her2(-)	II	IIB	T2N1M0	No	No	No	106.521	A	37	26	17	A644C, T824C, G2855A, G3019A, G3916A, G4036A, C4387T, CCCACCATCATAG5304C, C6228A, T6896C, T6971C, C7955T, A8193C, T9185C, C9916T, C10159T, A15496C
S-142	LA	NA	47	LIC	ER(-) PR(+) Her2(-)	II	I	T1bN0M0	No	No	No	107.079	A	34	1	1	G8292A
S-143	LA	NA	62	LIC	ER(+) PR(+) Her2(-)	NA	IIA	T1N1M0	No	No	No	104.679	A	35	14	0	-
S-149	LB	LB	61	DIC	ER(+) PR(-) Her2(-)	II	IIA	T2N0M0	No	No	No	116.91	A	39	2	2	G2436A, G9838A
S-150	LA	LB	49	DIC	ER(+) PR(+) Her2(-)	II	IIA	T2N0M0	No	No	No	106.06	B	37	7	3	A555G, G3315A. T12453C
S-154	LA	LA	52	DIC	ER(+) PR(+) Her2(-)	II	I	T1cN0M0	No	No	No	105.173	C	40	2	1	T6680C
S-155	LA	NA	61	DIC	ER(+) PR(+) Her2(-)	II	IIA	T2N0M0	No	No	No	112.274	C	38	8	0	-
S-158	LA	LB	56	DIC	ER(+) PR(+) Her2(-)	II	IIA	T1N0M0	No	No	No	80.2849	A	30	4	3	T1593C, G4412A, C5306T
S-160	LA	LA	42	DIC	ER(+) PR(+) Her2(-)	NA	IIA	T2N0M0	No	No	No	109.775	A	34	11	1	T10150C
S-165	LA	LA	42	DIC	ER(+) PR(+) Her2(-)	II	IIIA	T2N0M0	No	No	No	100.175	B	36	3	0	-
S-168	TN	NA	56	CM	ER(-) PR(-) Her2(-)	II	IIB	T2N1M0	No	No	No	73.3808	A	33	22	9	G2934A, G4412A, G5054A, T5567C, C6725T, C8930T, T13572C, T14106C, A16524G
S-169	LA	LA	52	DIC	ER(+) PR(+) Her2(-)	II	IIA	T2N0M0	Bone	No	Yes	116.942	A	33	9	1	T8496C
S-172	LA	LA	47	DIC	ER(+) PR(+) Her2(-)	II	IIB	T2N0M0	No	No	No	67.8575	A	31	1	1	C16527T
S-178	LA	LA	63	DIC	ER(+) PR(+) Her2(-)	II	IIA	T2N0M0	Bone	No	Yes	114.181	C	43	4	0	-
S-184	LA	LA	44	DIC	ER(+) PR(+) Her2(-)	II	IIB	T2N0M0	No	No	No	105.107	D	30	2	0	-
S-186	LB	LB	55	DIC	ER(+) PR(+) Her2(-)	II	IIA	T2N0M0	No	No	No	106.652	A	30	3	1	T3271C
S-189	TN	B	65	DIC	ER(-) PR(-) Her2(-)	I	IIIA	T2N1M1	NA	NA	NA	2	A	33	1	1	G14846A
S-190	LB	LA	48	DIC	ER(-) PR(+) Her2(-)	III	IIB	T2N1M0	No	No	No	103.332	D	32	3	1	T4876C
S-192	LA	LA	59	DIC	ER(+) PR(+) Her2(-)	II	IIIA	T2N1M0	NA	NA	NA	1	B	34	2	0	-
S-193	H2	H2	43	DIC	ER(-) PR(-) Her2(+)	III	IIIC	T2N1M0	No	Yes	No	9.92877	A	34	3	3	T794C, C9727T, C11913T
S-194	LA	LA	39	LIC	ER(+) PR(+) Her2(-)	NA	IIA	T2N0M0	No	No	No	104.877	A	34	5	1	A10862G
S-196	LA	LB	58	DIC	ER(+) PR(+) Her2(-)	II	IIB	T2N0M0	NA	NA	NA	11	D	38	3	2	G9979A, G10677A
S-198	LB	NA	44	DIC	ER(+) PR(-) Her2(-)	II	IIB	T2N1M0	Arm	Yes	No	92.7123	A	34	22	3	C5444T, G6722A, A16181AC
S-200	LA	LA	42	DIC	ER(+) PR(+) Her2(-)	NA	IIB	T3N0M0	No	No	No	90.1808	A	35	2	2	G12630A, G15612A
S-362	LA	NA	54	DIC	ER(+) PR(+) Her2(-)	II	IIA	NA	No	No	No	23.8685	C	44	65	1	G5777A
S-364	LB	NA	42	DIC	ER(+) PR(-) Her2(-)	II	I	T1N0M0	NA	NA	NA	NA	C	46	20	0	-
S-365	LB	NA	76	DIC	ER(+) PR(-) Her2(+)	NA	IIA	NA	No	No	No	26.3014	A	43	7	0	-
S-366	NA	NA	45	DIC	NA	III	IIB	NA	Lung/Lymph nodes	No	Yes	35.3753	B	33	17	2	T4746C, C7650T
S-369	LA	NA	52	LIC	ER(+) PR(+) Her2(-)	NA	IIA	T2N0M0	No	No	No	35.2767	A	41	41	1	G5777A
S-373	LB	NA	49	DIC	ER(+) PR(-) Her2(-)	III	IIA	T2N0M0	Lung	No	Yes	34.9808	L	42	26	0	-
S-375	LA	NA	83	DIC	ER(+) PR(+) Her2(-)	III	IIA	NA	No	No	No	38.0712	A	35	25	3	A2401G, T3394C, A3861G
S-376	LA	NA	50	DIC	ER(+) PR(+) Her2(-)	II	IIA	NA	No	No	No	25.0521	A	43	17	3	A1731G, A5581G, A7124G
S-377	LA	NA	64	DIC	ER(+) PR(+) Her2(-)	II	IIB	T2N1M0	No	No	Yes	1.21644	L	75	23	0	-
S-378	LA	NA	59	DIC	ER(+) PR(+) Her2(-)	II	IIA	T2N0M0	No	No	No	26.4658	C	41	18	0	-
S-379	LA	NA	41	LIC	ER(+) PR(+) Her2(-)	NA	I	NA	No	No	No	32.1863	L	39	24	2	G1797A, C7163T
S-383	LB	NA	58	DIC	ER(+) PR(-) Her2(-)	II	IIA	T1N1M0	No	No	No	22.9479	A	37	10	2	A5581G, A7124G
S-386	LA	NA	78	DIC	ER(+) PR(+) Her2(-)	III	IIa	T2N0M0	No	No	No	13.0192	L	74	21	2	C12906T, C16257T
S-387	LB	NA	57	DIC	ER(+) PR(-) Her2(-)	II	IIA	T2N0M0	No	No	No	26.3342	A	36	28	0	-
S-389	LA	NA	40	DIC	ER(+) PR(+) Her2(-)	II	NA	NA	No	No	No	27.6493	B	37	14	0	-
S-390	LB	NA	48	DIC	ER(+) PR(-) Her2(-)	I	IIA	T2N0M0	No	No	No	25.7096	B	35	24	1	A13527G
S-406	LA	NA	40	DIC	ER(+) PR(+) Her2(-)	NA	IIA	T2N0M0	No	No	No	19.3644	B	50	47	2	T7389C, C16261T
S-419	LA	NA	53	DIC	ER(+) PR(+) Her2(-)	II	IIB	T3N0M0	No	No	No	16.4384	B	46	47	2	A56AT, G513C
S-435	LB	NA	68	DIC	ER(+) PR(-) Her2(-)	II	IIB	T2N1M0	No	No	No	19.9562	D	67	52	3	C2380T, A9377G, C16134T
S-437	LA	NA	49	DIC	ER(+) PR(+) Her2(-)	II	IIA	T2N0M0	No	No	No	15.6493	D	58	72	2	A11221G, C16150T
S-442	LA	NA	63	LIC	ER(+) PR(+) Her2(-)	NA	IIA	T2N0M0	No	No	No	14.5644	D	48	31	2	A11221G, C16150T
S-443	LA	NA	50	DIC	ER(+) PR(+) Her2(-)	I	IIA	T2N0M0	No	No	No	21.863	D	37	18	1	C15778T
S-444	LA	NA	52	DIC	ER(+) PR(+) Her2(-)	NA	IIA	T2N0M0	No	No	No	14.6301	A	38	6	1	A13527G
S-446	LA	NA	50	DIC	ER(+) PR(+) Her2(-)	II	IIB	T2N1M0	No	No	No	18.8055	A	37	38	0	-
S-447	LA	NA	56	DIC	ER(+) PR(+) Her2(-)	III	IIA	T2N0M0	No	No	No	15.6822	A	43	24	0	-
S-460	LA	NA	49	DIC	ER(+) PR(+) Her2(-)	II	IIA	T2N0M0	No	No	No	19.1671	A	40	34	7	G3063A, G6166A, T10463C, T14525C, G15928A, A16163G, C16294T
LA: Luminal A
LB: Luminal B
H2: HER2
B: Basal
TN: Triple negative
DIC: Ductal infiltrate carcinoma
LIC: Lobulillar infiltrate carcinoma
DISC: Ductal in situ carcinoma
CM: Mixed carcinoma
ER: Estrogen receptor
PR: progesterone receptor
IHQ: Immunohistochemical
NA: not assigned
