# Supplementary material for: Mitochondrial DNA Mutation Analysis in Breast Cancer: Shifting From Germline Heteroplasmy Toward Homoplasmy in Tumors
Source: Front Oncol. 2020 Oct 27;10:572954. doi: 10.3389/fonc.2020.572954 (PMC7653098; doi:10.3389/fonc.2020.572954)
Supplement: Supplementary file 4 [file Table_3.XLSX]

## Sheet: Hoja1
Table S3. Mitochondrial somatic mutations in breast cancer
Chromosome	Position	Reference	Alternative	Location	Frequency	Type	Effect	Protein position	Aminoacid change	Codons	Impact
chrM	56	A	AT	D-Loop	1	Non-coding	No coding	-	-	-	MODIFIER
chrM	207	G	A	D-Loop	1	Non-coding	Regulatory (MT-LPS)	-	-	-	MODIFIER
chrM	420	C	T	D-Loop	1	Non-coding	Regulatory (MT-OHR, MT-LPS, MT-TFL)	-	-	-	MODIFIER
chrM	492	A	G	D-Loop	1	Non-coding	No coding	-	-	-	MODIFIER
chrM	513	G	C	D-Loop	1	Non-coding	No coding	-	-	-	MODIFIER
chrM	555	A	G	D-Loop	1	Non-coding	Regulatory (MT-HSP1)	-	-	-	MODIFIER
chrM	644	A	C	tRNA-F	2	Non-coding	tRNA	-	-	-	MODIFIER
chrM	652	G	A	12S	1	Non-coding	rRNA	-	-	-	MODIFIER
chrM	653	G	A	12S	1	Non-coding	rRNA	-	-	-	MODIFIER
chrM	657	G	A	12S	1	Non-coding	rRNA	-	-	-	MODIFIER
chrM	766	G	A	12S	1	Non-coding	rRNA	-	-	-	MODIFIER
chrM	794	T	C	12S	1	Non-coding	rRNA	-	-	-	MODIFIER
chrM	811	G	A	12S	1	Non-coding	rRNA	-	-	-	MODIFIER
chrM	824	T	C	12S	1	Non-coding	rRNA	-	-	-	MODIFIER
chrM	847	G	A	12S	1	Non-coding	rRNA	-	-	-	MODIFIER
chrM	854	T	C	12S	1	Non-coding	rRNA	-	-	-	MODIFIER
chrM	930	G	A	12S	1	Non-coding	rRNA	-	-	-	MODIFIER
chrM	1170	G	A	12S	1	Non-coding	rRNA	-	-	-	MODIFIER
chrM	1393	G	C	12S	1	Non-coding	rRNA	-	-	-	MODIFIER
chrM	1449	G	A	12S	1	Non-coding	rRNA	-	-	-	MODIFIER
chrM	1593	T	C	12S	1	Non-coding	rRNA	-	-	-	MODIFIER
chrM	1604	G	A	tRNA-V	1	Non-coding	tRNA	-	-	-	MODIFIER
chrM	1731	A	G	16S	1	Non-coding	rRNA	-	-	-	MODIFIER
chrM	1797	G	A	16S	1	Non-coding	rRNA	-	-	-	MODIFIER
chrM	1913	G	A	16S	1	Non-coding	rRNA	-	-	-	MODIFIER
chrM	2267	T	A	16S	1	Non-coding	rRNA	-	-	-	MODIFIER
chrM	2269	G	C	16S	1	Non-coding	rRNA	-	-	-	MODIFIER
chrM	2380	C	T	16S	1	Non-coding	rRNA	-	-	-	MODIFIER
chrM	2401	A	G	16S	1	Non-coding	rRNA	-	-	-	MODIFIER
chrM	2436	G	A	16S	2	Non-coding	rRNA	-	-	-	MODIFIER
chrM	2641	A	C	16S	2	Non-coding	rRNA	-	-	-	MODIFIER
chrM	2855	G	A	16S	1	Non-coding	rRNA	-	-	-	MODIFIER
chrM	2925	T	C	16S	1	Non-coding	rRNA	-	-	-	MODIFIER
chrM	2934	G	A	16S	1	Non-coding	rRNA	-	-	-	MODIFIER
chrM	3019	G	A	16S	1	Non-coding	rRNA	-	-	-	MODIFIER
chrM	3063	G	A	16S	1	Non-coding	rRNA	-	-	-	MODIFIER
chrM	3200	T	A	16S	1	Non-coding	rRNA	-	-	-	MODIFIER
chrM	3219	G	T	16S	3	Non-coding	rRNA	-	-	-	MODIFIER
chrM	3271	T	C	tRNA-L1	1	Non-coding	tRNA	-	-	-	MODIFIER
chrM	3315	G	A	ND1	1	Coding	Synonymous	3	M	atG/atA	LOW
chrM	3392	G	A	ND1	1	Coding	Missense	29	G/D	gGc/gAc	MODERATE
chrM	3394	T	C	ND1	1	Coding	Missense	30	Y/H	Tat/Cat	MODERATE
chrM	3535	T	A	ND1	2	Coding	Missense	77	L/M	Tta/Ata	MODERATE
chrM	3579	A	T	ND1	1	Coding	Missense	91	M/I	atA/atT	MODERATE
chrM	3587	C	G	ND1	1	Coding	Missense	94	P/R	cCc/cGc	MODERATE
chrM	3631	T	A	ND1	3	Coding	Missense	109	S/T	Tct/Act	MODERATE
chrM	3638	T	C	ND1	1	Coding	Missense	111	L/P	cTa/cCa	MODERATE
chrM	3861	A	G	ND1	1	Coding	Synonymous	185	W	tgA/tgG	LOW
chrM	3916	G	A	ND1	1	Coding	Missense	204	E/K	Gag/Aag	MODERATE
chrM	4036	G	A	ND1	1	Coding	Stop gained	244	G/*	Gga/Aga	HIGH
chrM	4387	C	T	tRNA-Q	1	Non-coding	tRNA	-	-	-	MODIFIER
chrM	4412	G	A	tRNA-M	2	Non-coding	tRNA	-	-	-	MODIFIER
chrM	4525	T	C	ND2	1	Coding	Missense	19	I/T	aTc/aCc	MODERATE
chrM	4632	G	A	ND2	1	Coding	Missense	55	A/T	Gct/Act	MODERATE
chrM	4746	T	C	ND2	1	Coding	Missense	93	Y/H	Tac/Cac	MODERATE
chrM	4768	T	C	ND2	1	Coding	Missense	100	M/T	aTa/aCa	MODERATE
chrM	4823	T	C	ND2	1	Coding	Synonymous	118	V	gtT/gtC	LOW
chrM	4876	T	C	ND2	1	Coding	Missense	136	L/P	cTa/cCa	MODERATE
chrM	5054	G	A	ND2	1	Coding	Synonymous	195	P	ccG/ccA	LOW
chrM	5091	T	C	ND2	1	Coding	Missense	208	Y/H	Tat/Cat	MODERATE
chrM	5304	CCCACCATCATAG	C	ND2	1	Coding	Frameshift	279-283	PTIMA/P	cCCACCATCATAGcc/ccc	MODERATE
chrM	5306	C	T	ND2	1	Coding	Synonymous	279	P	ccC/ccT	LOW
chrM	5444	C	T	ND2	1	Coding	Synonymous	325	F	ttC/ttT	LOW
chrM	5567	T	C	tRNA-W	1	Non-coding	tRNA	-	-	-	MODIFIER
chrM	5568	A	G	tRNA-W	1	Non-coding	tRNA	-	-	-	MODIFIER
chrM	5581	A	G	Intergenic	2	Non-coding	No coding	-	-	-	MODIFIER
chrM	5726	T	C	tRNA-N	1	Non-coding	tRNA, regulatory (MT-OLR1)	-	-	-	MODIFIER
chrM	5777	G	A	tRNA-C	2	Non-coding	tRNA, regulatory (MT-OLR1)	-	-	-	MODIFIER
chrM	5822	G	A	tRNA-C	1	Non-coding	tRNA	-	-	-	MODIFIER
chrM	6083	C	T	CO1	1	Coding	Synonymous	60	A	gcC/gcT	LOW
chrM	6166	G	A	CO1	1	Coding	Missense	88	G/D	gGt/gAt	MODERATE
chrM	6205	G	A	CO1	1	Coding	Missense	101	S/N	aGc/aAc	MODERATE
chrM	6228	C	A	CO1	1	Coding	Missense	109	L/I	Ctc/Atc	MODERATE
chrM	6300	G	A	CO1	1	Coding	Missense	133	A/T	Gca/Aca	MODERATE
chrM	6371	C	T	CO1	2	Coding	Synonymous	156	S	tcC/tcT	LOW
chrM	6574	G	A	CO1	1	Coding	Missense	224	G/E	gGa/gAa	MODERATE
chrM	6618	G	A	CO1	1	Coding	Missense	239	G/S	Ggt/Agt	MODERATE
chrM	6680	T	C	CO1	1	Coding	Synonymous	259	T	acT/acC	LOW
chrM	6708	G	A	CO1	1	Coding	Stop gained	269	G/*	Gga/Aga	HIGH
chrM	6722	G	A	CO1	1	Coding	Synonymous	273	M	atG/atA	LOW
chrM	6725	C	T	CO1	1	Coding	Synonymous	274	V	gtC/gtT	LOW
chrM	6896	T	C	CO1	1	Coding	Synonymous	331	N	aaT/aaC	LOW
chrM	6971	T	C	CO1	1	Coding	Synonymous	356	I	atT/atC	LOW
chrM	7124	A	G	CO1	3	Coding	Synonymous	407	Q	caA/caG	LOW
chrM	7163	C	T	CO1	1	Coding	Synonymous	420	G	ggC/ggT	LOW
chrM	7356	G	A	CO1	1	Coding	Missense	485	V/M	Gta/Ata	MODERATE
chrM	7389	T	C	CO1	1	Coding	Missense	496	Y/H	Tat/Cat	MODERATE
chrM	7393	G	A	CO1	1	Coding	Missense	497	G/E	gGa/gAa	MODERATE
chrM	7650	C	T	CO2	1	Coding	Missense	22	T/I	aCc/aTc	MODERATE
chrM	7800	T	C	CO2	1	Coding	Missense	72	I/T	aTc/aCc	MODERATE
chrM	7955	C	T	CO2	1	Coding	Missense	124	P/S	Ccc/Tcc	MODERATE
chrM	8193	A	C	CO2	1	Coding	Missense	203	N/T	aAc/aCc	MODERATE
chrM	8282	C	A	Intergenic	1	Non-coding	No coding	-	-	-	MODIFIER
chrM	8292	G	A	Intergenic	2	Non-coding	No coding	-	-	-	MODIFIER
chrM	8496	T	C	ATP8	1	Coding	Missense	44	M/T	aTa/aCa	MODERATE
chrM	8674	A	G	ATP6	1	Coding	Missense	50	I/V	Atc/Gtc	MODERATE
chrM	8793	T	A	ATP6	1	Coding	Synonymous	89	P	ccT/ccA	LOW
chrM	8930	C	T	ATP6	1	Coding	Missense	135	T/M	aCa/aTa	MODERATE
chrM	8988	A	G	ATP6	1	Coding	Synonymous	154	M	atA/atG	LOW
chrM	9009	C	T	ATP6	1	Coding	Synonymous	161	T	acC/acT	LOW
chrM	9064	G	A	ATP6	1	Coding	Missense	180	A/T	Gca/Aca	MODERATE
chrM	9128	T	C	ATP6	2	Coding	Missense	201	I/T	aTc/aCc	MODERATE
chrM	9185	T	C	ATP6	1	Coding	Missense	220	L/P	cTc/cCc	MODERATE
chrM	9377	A	G	CO3	1	Coding	Synonymous	57	W	tgA/tgG	LOW
chrM	9400	G	T	CO3	1	Coding	Missense	65	S/I	aGc/aTc	MODERATE
chrM	9554	G	A	CO3	1	Coding	Synonymous	116	W	tgG/tgA	LOW
chrM	9727	C	T	CO3	1	Coding	Missense	174	T/I	aCc/aTc	MODERATE
chrM	9838	G	A	CO3	1	Coding	Missense	211	G/D	gGc/gAc	MODERATE
chrM	9916	C	T	CO3	1	Coding	Missense	237	A/V	gCc/gTc	MODERATE
chrM	9979	G	A	CO3	1	Coding	Stop gained	258	W/*	tGa/tAa	HIGH
chrM	10150	T	C	ND3	1	Coding	Missense	31	M/T	aTa/aCa	MODERATE
chrM	10159	C	T	ND3	1	Coding	Missense	34	S/F	tCc/tTc	MODERATE
chrM	10161	A	C	ND3	1	Coding	Missense	35	T/P	Acc/Ccc	MODERATE
chrM	10290	G	A	ND3	1	Coding	Missense	78	A/T	Gcc/Acc	MODERATE
chrM	10463	T	C	tRNA-R	2	Non-coding	tRNA	-	-	-	MODIFIER
chrM	10677	G	A	ND4L	1	Coding	Missense	70	E/K	Gaa/Aaa	MODERATE
chrM	10862	A	G	ND4	1	Coding	Missense	35	S/G	Agc/Ggc	MODERATE
chrM	10994	G	A	ND4	1	Coding	Missense	79	A/T	Gca/Aca	MODERATE
chrM	11221	A	G	ND4	2	Coding	Synonymous	154	L	ctA/ctG	LOW
chrM	11642	G	A	ND4	1	Coding	Missense	295	A/T	Gcc/Acc	MODERATE
chrM	11913	C	T	ND4	1	Coding	Missense	385	T/M	aCg/aTg	MODERATE
chrM	12096	T	C	ND4	1	Coding	Missense	446	L/P	cTc/cCc	MODERATE
chrM	12453	T	C	ND5	1	Coding	Synonymous	39	I	atT/atC	LOW
chrM	12630	G	A	ND5	1	Coding	Synonymous	98	W	tgG/tgA	LOW
chrM	12697	C	A	ND5	1	Coding	Missense	121	L/M	Cta/Ata	MODERATE
chrM	12906	C	T	ND5	1	Coding	Synonymous	190	I	atC/atT	LOW
chrM	13333	G	A	ND5	1	Coding	Missense	333	A/T	Gcc/Acc	MODERATE
chrM	13487	C	T	ND5	2	Coding	Missense	384	P/L	cCt/cTt	MODERATE
chrM	13527	A	G	ND5	2	Coding	Synonymous	397	E	gaA/gaG	LOW
chrM	13572	T	C	ND5	1	Coding	Synonymous	412	T	acT/acC	LOW
chrM	13673	A	T	ND5	1	Coding	Missense	446	N/I	aAt/aTt	MODERATE
chrM	13675	A	G	ND5	1	Coding	Missense	447	N/D	Aac/Gac	MODERATE
chrM	13966	A	G	ND5	1	Coding	Missense	544	T/A	Acg/Gcg	MODERATE
chrM	13983	C	T	ND5	2	Coding	Synonymous	549	P	ccC/ccT	LOW
chrM	13985	T	G	ND5	2	Coding	Missense	550	L/R	cTa/cGa	MODERATE
chrM	14106	T	C	ND5	1	Coding	Synonymous	590	S	tcT/tcC	LOW
chrM	14470	T	C	ND6	1	Coding	Synonymous	68	G	ggA/ggG	LOW
chrM	14503	TA	T	ND6	1	Coding	Frameshift	57	L/X	tTa/ta	HIGH
chrM	14525	T	C	ND6	1	Coding	Missense	50	Y/C	tAt/tGt	MODERATE
chrM	14673	T	C	ND6	1	Coding	Missense	1	M/V	Atg/Gtg	HIGH
chrM	14690	A	C	tRNA-E	1	Non-coding	tRNA	-	-	-	MODIFIER
chrM	14846	G	A	CYB	1	Coding	Missense	34	G/S	Ggc/Agc	MODERATE
chrM	15115	T	C	CYB	2	Coding	Synonymous	123	T	acT/acC	LOW
chrM	15234	G	A	CYB	1	Coding	Stop gained	163	W/*	tGa/tAa	HIGH
chrM	15297	T	C	CYB	1	Coding	Missense	184	I/T	aTc/aCc	MODERATE
chrM	15313	T	C	CYB	1	Coding	Synonymous	189	I	atT/atC	LOW
chrM	15435	T	C	CYB	1	Coding	Missense	230	L/P	cTc/cCc	MODERATE
chrM	15496	A	C	CYB	2	Coding	Synonymous	250	L	ctA/ctC	LOW
chrM	15612	G	A	CYB	1	Coding	Missense	289	G/E	gGa/gAa	MODERATE
chrM	15778	C	T	CYB	1	Coding	Synonymous	344	S	agC/agT	LOW
chrM	15831	T	C	CYB	1	Coding	Missense	362	I/T	aTc/aCc	MODERATE
chrM	15836	A	C	CYB	1	Coding	Missense	364	I/L	Atc/Ctc	MODERATE
chrM	15841	A	G	CYB	1	Coding	Synonymous	365	L	ctA/ctG	LOW
chrM	15900	T	C	tRNA-T	1	Non-coding	tRNA	-	-	-	MODIFIER
chrM	15928	G	A	tRNA-T	2	Non-coding	tRNA	-	-	-	MODIFIER
chrM	15950	G	A	tRNA-T	1	Non-coding	tRNA	-	-	-	MODIFIER
chrM	15995	G	A	tRNA-P	1	Non-coding	tRNA	-	-	-	MODIFIER
chrM	16134	C	T	D-Loop	1	Non-coding	No coding	-	-	-	MODIFIER
chrM	16150	C	T	D-Loop	2	Non-coding	No coding	-	-	-	MODIFIER
chrM	16162	A	G	D-Loop	1	Non-coding	Regulatory (MT-TAS)	-	-	-	MODIFIER
chrM	16163	A	G	D-Loop	1	Non-coding	Regulatory (MT-TAS)	-	-	-	MODIFIER
chrM	16181	A	AC	D-Loop	1	Non-coding	No coding	-	-	-	MODIFIER
chrM	16194	A	C	D-Loop	1	Non-coding	Regulatory (MT-5)	-	-	-	MODIFIER
chrM	16216	A	G	D-Loop	1	Non-coding	No coding	-	-	-	MODIFIER
chrM	16248	C	T	D-Loop	1	Non-coding	No coding	-	-	-	MODIFIER
chrM	16257	C	T	D-Loop	1	Non-coding	No coding	-	-	-	MODIFIER
chrM	16261	C	T	D-Loop	1	Non-coding	No coding	-	-	-	MODIFIER
chrM	16270	C	A	D-Loop	2	Non-coding	No coding	-	-	-	MODIFIER
chrM	16294	C	T	D-Loop	2	Non-coding	No coding	-	-	-	MODIFIER
chrM	16296	C	T	D-Loop	1	Non-coding	No coding	-	-	-	MODIFIER
chrM	16388	G	T	D-Loop	1	Non-coding	No coding	-	-	-	MODIFIER
chrM	16524	A	G	D-Loop	1	Non-coding	No coding	-	-	-	MODIFIER
chrM	16527	C	T	D-Loop	2	Non-coding	No coding	-	-	-	MODIFIER
