# Supplementary material for: Mitochondrial DNA Mutation Analysis in Breast Cancer: Shifting From Germline Heteroplasmy Toward Homoplasmy in Tumors
Source: Front Oncol. 2020 Oct 27;10:572954. doi: 10.3389/fonc.2020.572954 (PMC7653098; doi:10.3389/fonc.2020.572954)
Supplement: Supplementary file 5 [file Table_4.XLSX]

## Sheet: Hoja1
Table S4. Number of somatic mutations by breast cancer subtypes
Molecular subtype	Frequency n (%)	Total somatic mutations	Mutation interval	Mutation mean	Samples without mutations	Samples with mutations
					n (%)	n (%)
LA	57 (63.3)	99	0 – 11	2	14 (24.6)	43 (75.4)
LB	22 (24.4)	53	0 – 17	3	8 (36.4)	14 (63.6)
H2	5 (5.6)	12	0 – 5	2	1 (20)	4 (80)
TN	6 (6.7)	18	0 – 9	3	1 (16.7)	5 (83.3)
LA: Luminal A, LB: Luminal B, H2: HER2 positive, TN: Triple negative
